# Supplementary material for: Association of Low Free T3 with Disease Presence and Activity in Ankylosing Spondylitis
Source: Int J Mol Sci. 2025 Aug 14;26(16):7862. doi: 10.3390/ijms26167862 (PMC12386563; doi:10.3390/ijms26167862)
Supplement: Supplementary file 1 [file ijms-26-07862-s001.zip]

Archive with 1 entries (1 files):
- ijms-3771155-supplementary.pdf
